# Supplementary material for: Analysis of Physicochemical Characteristics, Flavor, and Microbial Community of Sichuan Industrial Paocai Fermented by Traditional Technology
Source: Foods. 2025 Sep 17;14(18):3232. doi: 10.3390/foods14183232 (PMC12470004; doi:10.3390/foods14183232)
Supplement: Supplementary file 1 [file foods-14-03232-s001.zip]

Archive with 1 entries (1 files):
- foods-3871243-supplementary.xlsx
