# Supplementary material for: Analysis of Physicochemical Characteristics, Flavor, and Microbial Community of Sichuan Industrial Paocai Fermented by Traditional Technology
Source: Foods. 2025 Sep 17;14(18):3232. doi: 10.3390/foods14183232 (PMC12470004; doi:10.3390/foods14183232)
Supplement: Supplementary file 1 [file foods-14-03232-s001.zip › foods-3871243-supplementary.xlsx]

## Sheet: Sheet1
	Isothiocyanates	CAS number	Formula	FB μg/100g	AB μg/100g	BZ μg/100g	CD μg/100g	DZ μg/100g	MY μg/100g	MS μg/100g
1	n-Pentyl isothiocyanate	629-12-9	C6H11NS	3.562±1.115
2	4-Methylpentyl isothiocyanate	17608-07-0	C7H13NS	35.761±9.438	13.506±10.805	20.174±4.346			43.677±7.564
3	Hexane, 1-isothiocyanato-	4404-45-9	C7H13NS	19.981±7.522					31.404±6.46
4	Heptane, 1-isothiocyanato-	4426-83-9	C8H15NS	3.718±0.513					6.386±0.737
5	Propane, 1-isothiocyanato-3-(methylthio)-	505-79-3	C5H9NS2	116.979±5.419	53.841±19.523	38.906±6.634	78.584±11.628	11.866±3.512	192.451±17.458	183.129±35.067
6	trans-Raphasatin	13028-50-7	C6H9NS2	101.356±1.965	15.462±10.683		7.182±0.329		52.297±6.645	166.34±41.639
7	Erucin	4430-36-8	C6H11NS2	841.155±22.438	690.426±200.511		550.67±52.701	91.373±6.025	997.942±47.259	1254.197±362.38
8	Benzene, (2-isothiocyanatoethyl)-	2257-09-2	C9H9NS	12.265±0.348	13.002±6.505		4.306±1.104		16.493±2.303	11.215±3.967
9	Berteroin	4430-42-6	C7H13NS2	104.138±9.743	103.556±37.48		45.235±4.783		122.202±11.525	126.524±29.083
10	1-Butene, 4-isothiocyanato-	3386-97-8	C5H7NS		42.909±9.194				24.288±6.091	75.401±19.068
11	Allyl Isothiocyanate	57-06-7	C4H5NS			8.604±1.588		5.066±1.18
12	1-Butene, 4-isothiocyanato-1-(methylthio)-	51598-96-0	C6H9NS2					6.927±0.404
	Aromatic compounds
13	Styrene	100-42-5	C8H8	2.48±0.18	8.714±2.216
14	Benzeneacetaldehyde	122-78-1	C8H8O	6.412±1.762	4.871±1.446	21.185±2.052	14.418±1.847	19.02±1.118	20.32±10.946	10.932±2.908
15	Phenylethyl Alcohol	60-12-8	C8H10O	15.773±4.825	188.906±48.514	34.242±4.734	108.106±12.907	173.681±8.108	37.071±2.2	228.631±28.181
16	Benzene, 1,2-dimethoxy-	91-16-7	C8H10O2	3.496±0.998	3.979±0.821	2.868±1.077			14.327±3.056
17	Benzofuran, 2,3-dihydro-	496-16-2	C8H8O	11.254±2.587
18	Benzaldehyde, 4-methoxy-	123-11-5	C8H8O2	9.19±5.461		12.773±0.371	19.004±1.54	8.135±0.63	6.849±0.409	108.981±5.813
19	Anethole	104-46-1	C10H12O	164.763±61.571	188.176±69.392	462.644±124.239	372.486±59.223	80.769±3.519	198.04±19.109	342.425±374.759
20	2-Propanone, 1-(4-methoxyphenyl)-	122-84-9	C10H12O2	1.202±0.512			1.649±0.034		2.133±0.381	220.344±9.931
21	2,5-Cyclohexadiene-1,4-dione, 2,6-bis(1,1-dimethylethyl)-	719-22-2	C14H20O2	0.682±0.236	0.943±0.306				1.097±0.23
22	2,4-Di-tert-butylphenol	96-76-4	C14H22O	17.392±3.335	32.055±8.598		16.37±2.912		13.818±2.638	18.185±4.48
23	2,6-Bis(1,1-dimethylethyl)-4-(1-oxopropyl)phenol	14035-34-8	C17H26O2	3.303±2.922	2.029±0.356
24	p-Xylene	106-42-3	C8H10	10.804±2.155
25	Estragole	140-67-0	C10H12O	3.495±0.341		31.106±7.633	69.954±21.459		11.75±0.911
26	2-Methoxy-4-vinylphenol	7786-61-0	C9H10O2	5.9±0.616	9.802±5.569
27	Dibutyl phthalate	84-74-2	C16H22O4	2.469±1.311	7.355±1.097					4.649±1.003
28	Benzyl alcohol	100-51-6	C7H8O		15.54±3.701	3.803±1.121	2.292±0.095	12.831±0.312
29	Acetophenone	98-86-2	C8H8O		2.651±1.038			6.116±0.779
30	Benzoic acid, methyl ester	93-58-3	C8H8O2		68.854±27.187
31	Benzene, 1-ethenyl-4-methoxy-	637-69-4	C9H10O		3.579±0.483
32	Phenol, 2-ethyl-	90-00-6	C8H10O		312.256±69.913
33	Benzoic acid	65-85-0	C7H6O2		696.087±478.085	244.478±67.155			116.538±21.598
34	Heptanediamide, N,N'-di-benzoyloxy-C21H22N2O6	0-0-0	C21H22N2O6
35	Indolizine	274-40-8	C8H7N		4.129±1.302
36	Benzenecarbothioic acid, S-methyl ester	5925-68-8	C8H8OS		42.655±15.91
37	Biphenyl	92-52-4	C12H10		2.762±1.315
38	1,1'-Biphenyl, 2-methyl-	643-58-3	C13H12		2.794±1.509
39	2-Acetyl-3,5-xylenol	16108-50-2	C10H12O2		1.887±0.272
40	Dimethyl phthalate	131-11-3	C10H10O4		2.542±0.498		2.602±0.195	6.363±0.384		7.107±1.401
41	1,1'-Biphenyl, 3-methyl-	643-93-6	C13H12		4.176±3.004
42	1H-isoindole-1,3(2H)-dione, 2-(benzoyloxy)-	0-0-0	C15H9NO4		9.54±1.431					8.539±2.3
43	4-Methoxycinnamaldehyde	1963-36-6	C10H10O2		4.167±0.463				2.219±0.06
44	3,5-di-tert-Butyl-4-hydroxybenzaldehyde	1620-98-0	C15H22O2		0.848±0.214
45	1,1'-Biphenyl, 4-methyl-	644-08-6	C13H12		1.345±0.094
46	N-(2-Fluoro-5-methylphenyl)benzamide, N-trifluoroacetyl-	0-0-0	C16H11F4NO2		7.352±0.663
47	2-Ethylhexyl salicylate	118-60-5	C15H22O3		1.704±0.904
48	1,2-Benzenedicarboxylic acid, bis(2-methylpropyl) ester	84-69-5	C16H22O4		2.163±0.535
49	Benzaldehyde	100-52-7	C7H6O			40.998±6.738	14.013±2.206	14.077±1.472	6.445±0.919	9.637±1.285
50	Phenol	108-95-2	C6H6O			98.721±7.433			43.145±12.364
51	1H-Indenol	56631-57-3	C9H8O			3.664±1.47
52	3-Phenylpropanol	122-97-4	C9H12O			12.854±0.504	10.216±0.346
53	Benzeneacetaldehyde, α-ethylidene-	4411-89-6	C10H10O			3.682±0.001
54	Phenol, 4-ethyl-2-methoxy-	2785-89-9	C9H12O2			5.218±1.506	16.634±4.113	30.658±1.157	26.169±5.736	11.577±1.7
55	Cinnamaldehyde, (E)-	14371-10-9	C9H8O			6.352±2.615			4.27±0.372	4.34±1.197
56	2-Propen-1-ol, 3-phenyl-	104-54-1	C9H10O			1.881±0.372
57	Hydrocinnamic acid	501-52-0	C9H10O2			9.514±0.9			9.412±1.739
58	Benzenepropanoic acid, ethyl ester	2021-28-5	C11H14O2			3.276±0.694	5.114±0.445	10.609±0.11
59	Phenol, 2-methoxy-4-propyl-	2785-87-7	C10H14O2			5.145±0.643			9.271±0.723
60	Benzyl nitrile	140-29-4	C8H7N			2.883±0.086
61	Benzenemethanol, α,α,4-trimethyl-	1197-01-9	C10H14O			2.741±0.243		15.037±5.861
62	Benzoic acid, 2-hydroxy-, ethyl ester	118-61-6	C9H10O3			1.89±0.025
63	Eugenol	97-53-0	C10H12O2			5.345±1.34	5.248±0.021	16.193±1.213
64	Phenprobamate	673-31-4	C10H13NO2				3.16±0.392
65	Methyleugenol	93-15-2	C11H14O2				5.629±0.657
66	Ethyl 2-hydroxy-3-phenylpropanoate	15399-05-0	C11H14O3				4.729±0.653	18.278±4.745
67	Benzene, 1,2-dimethoxy-4-(1-propenyl)-	93-16-3	C11H14O2				0.811±0.047
68	2-Methoxy-5-propylphenol	58539-27-8	C10H14O2				4.432±1.352	22.907±1.835
69	2-Propenoic acid, 3-phenyl-, ethyl ester	719-22-2	C11H12O2				17.028±0.795
70	α-Calacorene	21391-99-1	C15H20				1.516±0.564
71	o-Cymene	527-84-4	C10H14					37.814±14.506
72	Phenol, 3-methyl-	108-39-4	C7H8O					6.716±3.771
73	Benzenepropanenitrile	645-59-0	C9H9N					31.371±6.172		69.166±13.4
74	Acetic acid, 2-phenylethyl ester	103-45-7	C10H12O2					42.97±16.706
75	2-Propenoic acid, 3-phenyl-	621-82-9	C9H8O2					33.877±8.473	94.728±26.184
76	4-Methylphthalic anhydride	19438-61-0	C9H6O3					4±0.427	2.421±0.136
77	Phenol, 2-methoxy-	90-05-1	C7H8O2						7.956±2.039
78	Phenol, 4-ethyl-	123-07-9	C8H10O						85.152±9.116
79	Indole	120-72-9	C8H7N						1.372±0.32
80	1H-Indole, 5-methyl-	614-96-0	C9H9N						1.064±0.004
81	2-Propenoic acid, 3-phenyl-, ethyl ester, (E)-	4192-77-2	C11H12O2						9.676±1.117	7.937±4.07
82	cis-(-)-2,4a,5,6,9a-Hexahydro-3,5,5,9-tetramethyl(1H)benzocycloheptene	0-0-0	C15H24						22.298±2.574
83	Thiophene, 2-methoxy-5-methyl-	31053-55-1	C6H8OS							11.09±4.76
84	Benzaldehyde, 3-methyl-	620-23-5	C8H8O							9.203±2.455
85	Ethyl maltol	4940-11-8	C7H8O3							1433.126±290.333
86	Anthracene	120-12-7	C14H10							1.004±0.107
87	Methanol, oxo-, benzoate	0-0-0	C8H6O3							2727.642±1336.853
88	Benzaldehyde, 2-hydroxy-4-methoxy-	673-22-3	C8H8O3							2.896±0.296
89	1-Propanone, 1-(3-methoxyphenyl)-	37951-49-8	C10H12O2							8.345±1.435
90	4-Formyl-2-nitrophenyl 4-methoxybenzoate	349489-11-8	C15H11NO6							7.532±0.24
91	trans-4-Methoxycinnamaldehyde	24680-50-0	C10H10O2							13.915±2.612
92	1-(3-Methyl-2-butenoxy)-4-(1-propenyl)benzene	78259-41-3	C14H18O							35.292±17.677
	Esters
93	Octanoic acid, ethyl ester	106-32-1	C10H20O2	1.223±0.536	5.938±3.55	5.03±1.819	6.423±0.618	18.677±7.192
94	Propanoic acid, 2-methyl-, 3-hydroxy-2,2,4-trimethylpentyl ester	77-68-9	C12H24O3	1.737±0.579
95	Dodecanoic acid, ethyl ester	106-33-2	C14H28O2	2.842±1.362	2.512±1.392					4.713±1.776
96	Hexanoic acid, ethyl ester	123-66-0	C8H16O2	5.963±1.131
97	Hexadecanoic acid, methyl ester	112-39-0	C17H34O2	2.599±2.199	6.449±1.069
98	Hexadecanoic acid, ethyl ester	628-97-7	C18H36O2	14.013±9.471	32.204±8.181					25.254±11.771
99	Pentanoic acid, 2,2,4-trimethyl-3-carboxyisopropyl, isobutyl ester	0-0-0	C16H30O4		1.983±0.93					2.315±0.46
100	Tetradecanoic acid, ethyl ester	124-06-1	C16H32O2		7.853±3.197					14.708±5.24
101	Pentadecanoic acid, ethyl ester	41114-00-5	C17H34O2		3.766±2.005					5.334±1.729
102	Ethyl 9-hexadecenoate	54546-22-4	C18H34O2		5.768±2.385					11.367±6.083
103	Propanoic acid, 2-hydroxy-, ethyl ester	97-64-3	C5H10O3			137.542±6.179	119.287±28.105	165.877±7.129
104	Pentanoic acid, 2-hydroxy-4-methyl-, ethyl ester	10348-47-7	C8H16O3			16.665±3.681	8.306±1.001
105	α-Terpinyl acetate	80-26-2	C12H20O2			30.465±7.908	30.885±1.773			13.094±3.471
106	6-Octen-1-ol, 3,7-dimethyl-, acetate	150-84-5	C12H22O2			8.561±2.252		26.048±8.694
107	Geranyl acetate	105-87-3	C12H20O2			16.721±3.478		55.696±6.606		12.779±4.906
108	2,6-Octadien-1-ol, 3,7-dimethyl-, acetate, (Z)-	141-12-8	C12H20O2			10.435±4.549	3.124±0.691	7.441±0.538		9.92±2.708
109	Decanoic acid, ethyl ester	110-38-3	C12H24O2			4.92±0.609	3.624±0.548	8.139±1.358		11.241±0.445
110	Acetic acid, butyl ester	123-86-4	C6H12O2				24.586±20.996
111	Hexanedioic acid, dimethyl ester	627-93-0	C8H14O4				79.358±9.984
112	δ-Terpineol, acetate	93836-50-1	C12H20O2				3.503±0.965
113	1-Butanol, 3-methyl-, acetate	123-92-2	C7H14O2					9.723±2.542
114	4-Methylpentyl 2-methylbutanoate	35852-40-5	C11H22O2					13.482±4.108	9.658±1.548
115	Propyl octanoate	624-13-5	C11H22O2					6.964±3.422
116	4-Methylpentyl 4-methylpentanoate	35852-42-7	C12H24O2					3.796±3.507	5.316±0.668
117	2(3H)-Furanone, dihydro-5-pentyl-	104-61-0	C9H16O2					5.779±0.414	3.371±0.527
118	exo-2-Hydroxycineole acetate	57709-95-2	C12H20O3					1.552±0.011		31.455±12.395
119	Ethyl trans-4-decenoate	76649-16-6	C12H22O2					4.268±0.899
120	4-Methylpentyl 3-methylbutanoate	850309-45-4	C11H22O2						4.69±0.545
121	8-Methylnonanoic acid, ethyl ester	0-0-0	C12H24O2						2.902±0.191
122	Propanoic acid, 2-methyl-, 2-ethyl-3-hydroxyhexyl ester	74367-31-0	C12H24O3						7.698±0.945
123	Butyrolactone	96-48-0	C4H6O2							6.889±1.257
124	Dihydro-3-methylene-5-methyl-2-furanone	62873-16-9	C6H8O2							8.904±1.592
125	Ethyl 9-decenoate	67233-91-4	C12H22O2							5.161±0.554
	Alcohols
126	1-Octanol	111-87-5	C8H18O	15.972±6.632	31.072±2.037	34.434±3.547	71.377±27.169		36.056±4.847
127	Linalool	78-70-6	C10H18O	5.613±0.303		350.887±30.18	273.061±23.786	1613.268±114.13	896.953±101.968	565.822±45.57
128	3-Nonen-1-ol, (E)-	10339-61-4	C9H18O	0.779±0.287
129	L-α-Terpineol	10482-56-1	C10H18O	0.924±0.532		267.338±19.112	324.077±17.189	683.281±8.53	260.751±22.553
130	2,6-Octadien-1-ol, 3,7-dimethyl-, (Z)-	106-25-2	C10H18O	1.942±0.28		64.034±5.128	16.488±0.428	207.339±18.977	115.56±16.505
131	1-Decanol	112-30-1	C10H22O	2.129±0.491		4.097±1.545
132	1-Dodecanol	112-53-8	C12H26O	3.349±1.22
133	Cedrol	77-53-2	C15H26O	1.808±0.594	4.333±0.873					6.748±0.234
134	1-Hexanol, 2-ethyl-	104-76-7	C8H18O	11.619±0.146
135	1-Nonanol	143-08-8	C9H20O	19.092±8.029	33.935±23.144	13.332±1.317			53.168±9.801
136	Terpinen-4-ol	562-74-3	C10H18O	2.781±0.532
137	3,6-Nonadien-1-ol, (E,Z)-	56805-23-3	C9H16O		3.458±0.943
138	Isoborneol	124-76-5	C10H18O		4.286±1.173
139	3-Cyclohexene-1-methanol, α,α,4-trimethyl-, (R)-	7785-53-7	C10H18O		27.584±5.981
140	Nerolidol, cis-	142-50-7	C15H26O		2.181±1.06				34.425±2.786	27.535±9.335
141	2-Naphthalenemethanol, decahydro-α,α,4a-trimethyl-8-methylene-, [2R-(2α,4aα,8aβ)]-	473-15-4	C15H26O		1.984±0.282					4.988±0.279
142	7-Hydroxyocta-2,4-dienoic acid	959310-71-5	C8H12O3		152.384±31.985		8659.913±4277.241	8163.271±2418.888	5529.345±511.318	27211.173±6901.125
143	2-((2S,4aR)-4a,8-Dimethyl-1,2,3,4,4a,5,6,7-octahydronaphthalen-2-yl)propan-2-ol	117066-77-0	C15H26O		2.102±0.163
144	2-Nonanol	628-99-9	C9H20O			15.55±3.547	18.194±11.042
145	Fenchol	1632-73-1	C10H18O			1.898±0.095
146	Isopulegol	89-79-2	C10H18O			5.867±1.24			11.614±0.602
147	1,7,7-Trimethylbicyclo[2.2.1]heptan-2-ol	10385-78-1	C10H18O			24.379±4.712
148	3-Cyclohexen-1-ol, 4-methyl-1-(1-methylethyl)-, (R)-	20126-76-5	C10H18O			160.328±15.565		7671.017±5760.358	168.274±24.296
149	2-Oxabicyclo[2.2.2]octan-6-ol, 1,3,3-trimethyl-	18679-48-6	C10H18O2			13.119±2.388		19.008±0.793
150	3,6-Octadien-1-ol, 3,7-dimethyl-, (Z)-	5944-20-7	C10H18O			7.482±3.428
151	(1S,4R,5R)-1,3,3-Trimethyl-2-oxabicyclo[2.2.2]octan-5-ol	81801-58-3	C10H18O2			4.463±1.653
152	cis-p-mentha-1(7),8-dien-2-ol	22626-43-3	C10H16O			14.411±2.378		32.19±18.256
153	2-Undecanol	1653-30-1	C11H24O			44.681±8.819	41.688±8.207	26.957±5.615	62.57±8.65
154	Bicyclo[2.2.1]heptan-2-ol, 2,3,3-trimethyl-	465-31-6	C10H18O			5.71±1.123
155	Citronellol	106-22-9	C10H20O			147.737±29.65	45.995±17.021	335.133±5.835	9.543±2.168
156	1-Hexanol	111-27-3	C6H14O				12.647±3.344	12.654±2.065
157	1-Heptanol	111-70-6	C7H16O				12.015±2.432		5.656±2.439
158	Bicyclo[3.1.0]hexan-2-ol, 2-methyl-5-(1-methylethyl)-, (1α,2α,5α)-	17699-16-0	C10H18O				20.379±2.796	78.429±9.747	17.449±3.585
159	11-Dodecenol	35289-31-7	C12H24O				17.661±2.043		14.891±2.347
160	2-Tridecanol	1653-31-2	C13H28O				19.417±2.566		22.084±2.6
161	Cyclohexanemethanol, 4-ethenyl-α,α,4-trimethyl-3-(1-methylethenyl)-, [1R-(1α,3α,4β)]-	639-99-6	C15H26O				1.507±0.427
162	1-Propanol, 3-(methylthio)-	505-10-2	C4H10OS					7.571±1.603
163	7-Octene-2,6-diol, 2,6-dimethyl-	29210-77-3	C10H20O2					37.344±2.562
164	1-Pentanol, 4-methyl-	626-89-1	C6H14O					32.78±2.519
165	3-Octanol	589-98-0	C8H18O					10.746±1.025
166	4-(Methylthio)-2-butanol	13296-23-6	C5H12OS					11.353±0.013
167	α-Methyl-α-[4-methyl-3-pentenyl]oxiranemethanol	0-0-0	C10H18O2					80.892±2.208		138.139±24.549
168	2,4-Hexadien-1-ol	111-28-4	C6H10O						29.242±15.562
169	1-Cyclohexene-1-propanol, α,2,6,6-tetramethyl-	3293-47-8	C13H24O						1.355±0.406
170	endo-Borneol	507-70-0	C10H18O						13.771±0.045
171	Cyclohexanol, 2-methyl-5-(1-methylethenyl)-	619-01-2	C10H18O							1407.087±376.964
172	1H-Cycloprop[e]azulen-7-ol, decahydro-1,1,7-trimethyl-4-methylene-, [1ar-(1aα,4aα,7β,7aβ,7bα)]-	6750-60-3	C15H24O							10.696±2.478
173	.tau.-Muurolol	19912-62-0	C15H26O							3.121±0.107
	Aldehyde
174	Hexanal	66-25-1	C6H12O	17.565±4.653
175	2-Hexenal, (E)-	6728-26-3	C6H10O	5.708±1.752
176	2-Heptenal, (Z)-	57266-86-1	C7H12O	5.218±0.555
177	Octanal	124-13-0	C8H16O	17.063±11.835	16.849±8.103	16.668±1.509	11.824±1.375	21.405±12.807
178	2,4-Heptadienal, (E,E)-	4313-03-5	C7H10O	8.708±5.166			7.422±3.082	6.779±2.226
179	2-Octenal, (E)-	2548-87-0	C8H14O	11.234±1.776
180	Nonanal	124-19-6	C9H18O	64.431±18.051	175.327±141.109
181	2,4-Octadienal, (E,E)-	30361-28-5	C8H12O	1.647±0.262
182	2,6-Nonadienal, (E,Z)-	557-48-2	C9H14O	1.948±0.673	5.05±1.89
183	2-Nonenal, (E)-	18829-56-6	C9H16O	3.662±1.324	7.061±2.402	4.09±0.591			5.494±1.232
184	Decanal	112-31-2	C10H20O	49.957±26.951	88.867±73.564	41.399±11.404	52.276±23.381	57.47±23.894	66.905±34.387
185	Undecanal	112-44-7	C11H22O	8.102±5.09	11.495±10.304				8.327±3.849	7.097±2.26
186	2,4-Decadienal, (E,E)-	25152-84-5	C10H16O	5.826±1.772
187	Dodecanal	112-54-9	C12H24O	4.556±1.196	9.293±6.392			12.383±5.356
188	3-((3R)-2,3-Dimethyltricyclo[2.2.1.02,6]heptan-3-yl)propanal	16933-18-9	C12H18O		10.993±0.975
189	Tridecanal	10486-19-8	C13H26O		3.81±3.845
190	Tetradecanal	124-25-4	C14H28O		2.112±1.316
191	Hexadecanal	629-80-1	C16H32O		3.89±1.893
192	4,8,12-Tetradecatrienal, 5,9,13-trimethyl-	66408-55-7	C17H28O		3.317±1.709
193	Neral	106-26-3	C10H16O			2.565±0.288		9.559±0.158
194	2,6-Octadienal, 3,7-dimethyl-, (E)-	141-27-5	C10H16O					22.042±2.002
195	2-Decenal, (Z)-	2497-25-8	C10H18O						2.574±0.221
196	Citral	5392-40-5	C10H16O						12.464±1.827
197	Furfural	98-01-1	C5H4O2							7.505±1.772
198	3-Methylthiobutyraldehyde	16630-52-7	C5H10OS							17.221±1.733
	Ketones
199	5-Hepten-2-one, 6-methyl-	110-93-0	C8H14O	6.356±1.026		8.402±4.478		3.961±0.569
200	1-(Methylthio)-3-pentanone	66735-69-1	C6H12OS	24.04±4.44	15.163±3.691
201	5,9-Undecadien-2-one, 6,10-dimethyl-, (E)-	3796-70-1	C13H22O	6.577±0.4			10.613±2.212	13.638±4.618	13.902±3.627	12.618±0.732
202	2H-Pyran-2,6(3H)-dione	5926-95-4	C5H4O3		6.395±2.794					6.311±0.004
203	5-Cyclohexylpentan-2-one	105029-25-2	C11H20O		131.221±12.199		17.136±3.548	136.015±19.546		264.812±72.594
204	5,9-Undecadien-2-one, 6,10-dimethyl-, (Z)-	3879-26-3	C13H22O		16.369±10.66
205	Camphor	76-22-2	C10H16O			3.446±0.655
206	trans,trans-3,5-Heptadien-2-one	18402-90-9	C7H10O				43.789±0.187
207	2-Acetyl-5-methylfuran	1193-79-9	C7H8O2				3.234±0.348
208	2-Tridecanone	593-08-8	C13H26O				5.935±1.603		21.176±2.477
209	1,4-Cyclohex-2-enedione	4505-38-8	C6H6O2				12.51±1.655			9.851±1.835
210	2-Butanone, 4-(2,6,6-trimethyl-1-cyclohexen-1-yl)-	17283-81-7	C13H22O					7.1±0.204	14.305±2.487
211	2-Buten-1-one, 1-(2,6,6-trimethyl-1,3-cyclohexadien-1-yl)-, (E)-	23726-93-4	C13H18O						2.8±0.728
212	2-Butanone, 4-(2,6,6-trimethyl-2-cyclohexen-1-yl)-	31499-72-6	C13H22O						3.774±0.51
213	2-Undecanone	112-12-9	C11H22O						10.831±0.673
214	2-Pentadecanone	2345-28-0	C15H30O							2.374±0.065
	Terpenoids
215	Naphthalene, 1,2,3,5,6,8a-hexahydro-4,7-dimethyl-1-(1-methylethyl)-, (1S-cis)-	483-76-1	C15H24		5.557±6.235		4.161±0.721
216	Bicyclo[3.1.1]heptane, 6,6-dimethyl-2-methylene-, (1S)-	18172-67-3	C10H16			29.514±1.742
217	α-Phellandrene	99-83-2	C10H16			5.87±0.694	6.531±0.723	45.154±12.227
218	2-Carene	554-61-0	C10H16			10.626±2.221	11.066±0.292	87.489±31.864
219	Cyclohexene, 1-methyl-5-(1-methylethenyl)-, (R)-	1461-27-4	C10H16			102.383±13.619	127.404±9.01	470.227±117.929
220	Eucalyptol	470-82-6	C10H18O			51.608±11.851	23.871±3.209	65.696±15.897		96.645±1.363
221	trans-β-Ocimene	3779-61-1	C10H16			12.963±2.033		62.203±7.98
222	γ-Terpinene	99-85-4	C10H16			9.496±1.61	20.798±1.274	102.982±36.813	9.227±0.778
223	Ylangene	14912-44-8	C15H24			1.268±0.241
224	1,3,6-Octatriene, 3,7-dimethyl-, (Z)-	3338-55-4	C10H16			5.267±1.064	4.432±0.226		26.015±6.831	8.549±1.752
225	Cyclohexene, 1,5,5-trimethyl-3-methylene-	16609-28-2	C10H16			15.177±4.771
226	1H-3a,7-Methanoazulene, 2,3,4,7,8,8a-hexahydro-3,6,8,8-tetramethyl-, [3R-(3α,3aβ,7β,8aα)]-	469-61-4	C15H24				8.166±0.406		2.401±0.573
227	Caryophyllene	87-44-5	C15H24				8.63±0.814	19.229±5.184	3.06±1.133	6.666±3.792
228	Cedrene	11028-42-5	C15H24				1.93±0.037
229	Humulene	6753-98-6	C15H24				6.544±2.62	14.494±1.596
230	1H-Cycloprop[e]azulene, 1a,2,3,5,6,7,7a,7b-octahydro-1,1,4,7-tetramethyl-, [1aR-(1aα,7α,7aβ,7bα)]-	21747-46-6	C15H24				5.92±0.451
231	Copaene	3856-25-5	C15H24				3.065±1.588
232	trans-Calamenene	73209-42-4	C15H22				2.78±1.02			4.153±0.554
233	2H-Pyran, 2-ethenyltetrahydro-2,6,6-trimethyl-	7392-19-0	C10H18O					8.061±0.657
234	β-Pinene	127-91-3	C10H16					184.11±62.366
235	β-Myrcene	123-35-3	C10H16						51.038±11.529	18.46±7.432
236	Limonene	138-86-3	C10H16						96.098±6.965	59.389±9.265
237	cis-β-Farnesene	28973-97-9	C15H24						5.067±0.642	3.604±1.266
238	1H-Benzocycloheptene, 2,4a,5,6,7,8,9,9a-octahydro-3,5,5-trimethyl-9-methylene-, (4aS-cis)-	3853-83-6	C15H24						7.348±1.479
239	Bicyclo[3.1.1]hept-2-ene, 2,6-dimethyl-6-(4-methyl-3-pentenyl)-	17699-05-7	C15H24							6.876±0.733
240	Benzene, 1-(1,5-dimethyl-4-hexenyl)-4-methyl-	644-30-4	C15H22							1.414±0.037
	Hydrocarbons
241	Cyclohexane, butyl-	1678-93-9	C10H20	1.32±0.286	2.295±1.328
242	Undecane, 3-methyl-	1002-43-3	C12H26	1.882±0.422	1.781±0.641
243	Dodecane	112-40-3	C12H26	7.033±1.051	11.105±3.596	7.009±0.99			10.78±0.288
244	Dodecane, 2,6,11-trimethyl-	31295-56-4	C15H32	2.598±0.319		3.976±0.639	4.259±1.145	9.424±9.075	4.566±0.807	3.787±0.344
245	Tridecane	629-50-5	C13H28	8.823±1.045	19.387±23.874	3.565±0.664
246	1-Tetradecene	1120-36-1	C14H28	1.348±0.059		2.784±0.273	1.976±0.776		2.399±0.137
247	Tetradecane	629-59-4	C14H30	9.681±3.104	24.566±8.373	7.117±1.499	9.865±3.349	13.409±1.971	8.5±0.601	11.135±2.969
248	Pentadecane	629-62-9	C15H32	36.888±47.85	24.379±14.214		10.687±4.251		14.643±5.152	12.811±5.359
249	1-Pentadecene	13360-61-7	C15H30	2.419±1.375			3.876±0.094
250	Hexadecane	544-76-3	C16H34	21.894±17.375	20.07±11.151					8.966±2.45
251	Cyclopentane, undecyl-	6785-23-5	C16H32	1.216±0.474
252	2-Decyne	2384-70-5	C10H18	2.008±0.062
253	1-Dodecene	112-41-4	C12H24	1.634±0.437
254	Pentadecane, 3-methyl-	2882-96-4	C16H34	1.833±0.156					1.841±0.459
255	Heptadecane	629-78-7	C17H36	43.346±41.221	31.675±18.068					14.302±5.459
256	Octadecane	593-45-3	C18H38	32.585±26.352	27.11±16.65					6.729±2.43
257	Nonadecane	629-92-5	C19H40	16.159±15.875	13.535±6.878
258	Eicosane	112-95-8	C20H42	7.062±6.528	11.524±4.433
259	Tetracosane	646-31-1	C24H50	0.68±0.201	3.407±0.766
260	Dodecane, 5,8-diethyl-	24251-86-3	C16H34		3.407±2.457					3.533±0.831
261	Decane, 2-methyl-	6975-98-0	C11H24			3.708±0.476		4.452±0.035
	Sulfides
262	Thiophene, tetrahydro-	110-01-0	C4H8S	83.612±3.139	62.047±26.44				54.886±6.699
263	Dimethyl trisulfide	3658-80-8	C2H6S3	402.049±75.658	30.385±17.575	137.496±28.457	209.403±37.474	29.913±6.428	29.886±1.313	57.477±3.174
264	Disulfide, methyl (methylthio)methyl	42474-44-2	C3H8S3	5.402±1.286		7.408±1.44	32.08±8.211
265	Pentanenitrile, 5-(methylthio)-	59121-25-4	C6H11NS	21.495±4.96	83.285±24.567	154.889±7.161	64.871±8.426	65.692±2.924	90.219±5.817	251.277±34.449
266	Tetrasulfide, dimethyl	5756-24-1	C2H6S4	81.265±14.354		43.587±15.384	87.296±16.766
267	Ethane, 1,1-bis(methylthio)-	7379-30-8	C4H10S2				11.418±3.778
268	Diallyl sulfide	592-88-1	C6H10S					35.577±10.774
269	Disulfide, methyl 2-propenyl	2179-58-0	C4H8S2					56.11±23.957
270	Diallyl disulphide	2179-57-9	C6H10S2					82.998±9.984
271	5-Methyl-1,2,3,4-tetrathiane	116664-30-3	C3H6S4					8.028±0.56
272	1-Methyl-2-(1-(propylthio)propyl)disulfane	126876-21-9	C7H16S3					5.916±0.1
273	Butanenitrile, 4-(methylthio)-	59121-24-3	C5H9NS							19.496±2
	Others
274	Hexanoic acid	142-62-1	C6H12O2	13.991±4.716	23.65±5.561	34.018±2.481	33.554±5.088	115.605±13.794		17.965±6.929
275	Furan, 2-pentyl-	3777-69-3	C9H14O	3.287±0.643
276	3-Furanacetic acid, 4-hexyl-2,5-dihydro-2,5-dioxo-	39212-21-0	C12H16O5	2.955±1.584	7.724±2.07		5.7±0.315
277	2,5-Furandione, 3-methyl-	616-02-4	C5H4O3		9.026±1.992	9.925±0.527	9.14±1.392		13.416±1.047
278	3-Hexenoic acid, (E)-	1577-18-0	C6H10O2		52.635±8.911	70.339±39.468	67.737±17.133	69.046±2.74	1420.687±1249.109	301.349±167.725
279	n-Decanoic acid	334-48-5	C10H20O2		18.844±8.282	29.687±1.345	13.427±3.468	33.308±6.222	15.843±2.272	11.681±5.288
280	Methane, nitroso-	865-40-7	CH3NO			52.133±2.789		127.312±145.37		158.054±105.039
281	Octanoic acid	124-07-2	C8H16O2			102.993±7.684			79.36±9.779
282	Nonanoic acid	112-05-0	C9H18O2			6.903±0.49	23.528±2.847	23.89±1.869	16.811±1.836	26.841±4.03
283	8-Methylnonanoic acid	5963-14-4	C10H20O2			2.921±0.14		5.511±0.566	12.267±0.784
284	2-Hydroxy-3-acetyl-6-methyl-4-pyrone	16807-48-0	C8H8O4			6.428±3.806			2.038±0.942
285	Sorbic Acid	110-44-1	C6H8O2			324.258±164.21
286	Hexanoic acid, 2-ethyl-	149-57-5	C8H16O2			1.95±0.892
287	Lambda-cyhalothric acid	72748-35-7	C9H10ClF3O2				6.973±1.92
288	Pentanoic acid	109-52-4	C5H10O2					19.011±3.908
289	(6E)-8-Methyl- 6-nonenoic acid	59320-77-3	C10H18O2					25.775±8.673	55.213±6.139	4.619±1.212
290	Butanoic acid, 2-methyl-	116-53-0	C5H10O2					12.775±1.783		35.376±2.698
291	4-Hexenoic acid	35194-36-6	C6H10O2						3037.967±1127.446	189.909±79.862
292	7-Methyloctanoic acid	693-19-6	C9H18O2						13.549±0.739
293	Butanoic acid, 3-methyl-	503-74-2	C5H10O2							23.258±9.679
294	Ethanol, 2-(2-ethoxyethoxy)-	111-90-0	C6H14O3							28.284±5.677
